# Supplementary material for: Novel Therapeutic Combination Targets the Growth of Letrozole-Resistant Breast Cancer through Decreased Cyclin B1
Source: Nutrients. 2023 Mar 28;15(7):1632. doi: 10.3390/nu15071632 (PMC10097176; doi:10.3390/nu15071632)
Supplement: Supplementary file 1 [file nutrients-15-01632-s001.zip]

Archive with 1 entries (1 files):
- nutrients-2289682-supplementary.pptx
